# Supplementary material for: Performance of Genotype Imputation for Low Frequency and Rare Variants from the 1000 Genomes
Source: PLoS One. 2015 Jan 26;10(1):e0116487. doi: 10.1371/journal.pone.0116487 (PMC4306552; doi:10.1371/journal.pone.0116487)
Supplement: S1 File — (ZIP) [file pone.0116487.s005.zip]

Archive with 7 entries (6 files):
- 1M.b36.bed
- __MACOSX/
- __MACOSX/._1M.b36.bed
- 1M.b36.bim
- __MACOSX/._1M.b36.bim
- 1M.b36.fam
- __MACOSX/._1M.b36.fam
