# Supplementary material for: Performance of Genotype Imputation for Low Frequency and Rare Variants from the 1000 Genomes
Source: PLoS One. 2015 Jan 26;10(1):e0116487. doi: 10.1371/journal.pone.0116487 (PMC4306552; doi:10.1371/journal.pone.0116487)
Supplement: S1 File — (ZIP) [file pone.0116487.s005.zip › 1M.b36.bim]

1	rs28659788	0	713170	G	C
1	rs3094315	0	742429	G	A
1	rs3131972	0	742584	A	G
1	rs3131969	0	744045	A	G
1	rs1048488	0	750775	C	T
1	rs12562034	0	758311	A	G
1	rs4040617	0	769185	G	A
1	rs2980300	0	775852	T	C
1	rs11240777	0	788822	A	G
1	rs4970383	0	828418	A	C
1	rs28609852	0	841053	A	G
1	rs1806509	0	843817	C	A
1	rs7537756	0	844113	G	A
1	rs13302982	0	851671	A	G
1	rs4040604	0	852987	G	T
1	rs2340587	0	854801	G	A
1	rs28576697	0	860508	C	T
1	rs1110052	0	863421	G	T
1	rs3748592	0	870101	A	G
1	rs3748593	0	870253	A	C
1	rs2272756	0	871896	A	G
1	rs4246503	0	874678	A	G
1	rs3748594	0	876247	A	G
1	rs3748595	0	877423	A	C
1	rs13303106	0	881808	A	G
1	rs13303010	0	884436	G	A
1	rs3935066	0	890593	G	A
1	rs6696281	0	892967	T	C
1	rs2340592	0	900798	A	G
1	rs6694632	0	906697	G	A
1	rs6665000	0	914761	C	A
1	rs2341362	0	917172	T	C
1	rs1891910	0	922320	A	G
1	rs35940137	0	930066	A	G
1	rs3128117	0	934427	C	T
1	rs2465126	0	936897	G	A
1	rs2341365	0	938555	G	A
1	rs15842	0	938784	T	C
1	rs1891906	0	940106	C	A
1	rs2710888	0	949705	T	C
1	rs4970393	0	952469	G	A
1	rs28670633	0	952583	T	C
1	rs2710875	0	967643	C	T
1	rs9803031	0	977063	C	T
1	rs4275402	0	980143	C	T
1	rs2488991	0	984254	G	T
1	rs7526076	0	988258	A	G
1	rs4075116	0	993492	C	T
1	rs3934834	0	995669	T	C
1	rs3766192	0	1007060	C	T
1	rs3766191	0	1007450	T	C
1	rs9442372	0	1008567	A	G
1	rs10907177	0	1011209	G	A
1	rs3737728	0	1011278	A	G
1	rs9442398	0	1011558	A	G
1	rs6689308	0	1019668	G	A
1	rs6687776	0	1020428	T	C
1	rs6678318	0	1020496	A	G
1	rs9651273	0	1021403	A	G
1	rs6671356	0	1029889	C	T
1	rs4970405	0	1038818	G	A
1	rs12726255	0	1039813	G	A
1	rs4970409	0	1043315	A	G
1	rs7548798	0	1050037	T	C
1	rs17160824	0	1050471	A	G
1	rs11807848	0	1051029	C	T
1	rs12757754	0	1051125	G	A
1	rs9442373	0	1052501	C	A
1	rs2298217	0	1054842	T	C
1	rs12145826	0	1055892	A	G
1	rs10907182	0	1056266	T	C
1	rs9442380	0	1077546	T	C
1	rs4970362	0	1084601	A	G
1	rs9660710	0	1089205	A	C
1	rs4970420	0	1096336	A	G
1	rs4442317	0	1096647	C	T
1	rs4970421	0	1098500	A	G
1	rs11260542	0	1099882	G	A
1	rs9442387	0	1100449	C	T
1	rs12092254	0	1102984	A	G
1	rs6668667	0	1104531	A	G
1	rs1320565	0	1109721	T	C
1	rs1320571	0	1110294	A	G
1	rs3813204	0	1110877	A	G
1	rs11260549	0	1111657	A	G
1	rs4314833	0	1111887	C	T
1	rs11260556	0	1120069	A	G
1	rs10907175	0	1120590	C	A
1	rs9729550	0	1125105	C	A
1	rs3819001	0	1128776	C	T
1	rs11466691	0	1129725	C	T
1	rs1815606	0	1130298	T	G
1	rs11466681	0	1131250	T	C
1	rs11721	0	1142494	A	C
1	rs12036216	0	1142976	A	G
1	rs2887286	0	1145994	C	T
1	rs3813199	0	1148140	A	G
1	rs6603781	0	1148494	A	G
1	rs6671424	0	1150528	A	G
1	rs3766186	0	1152298	A	C
1	rs11260562	0	1155173	A	G
1	rs7528416	0	1161112	C	T
1	rs715643	0	1162770	T	C
1	rs6697886	0	1163474	A	G
1	rs4970364	0	1164145	C	T
1	rs2297864	0	1167493	G	A
1	rs11260566	0	1168108	T	C
1	rs12093154	0	1168788	A	G
1	rs6603785	0	1176365	T	A
1	rs3818646	0	1181733	T	C
1	rs12072310	0	1183586	C	A
1	rs11804831	0	1184667	C	T
1	rs11260570	0	1191503	C	T
1	rs4018608	0	1193801	C	T
1	rs6667923	0	1196206	A	C
1	rs3737722	0	1199499	G	A
1	rs11260577	0	1200334	C	T
1	rs6685064	0	1201155	T	C
1	rs13306651	0	1215926	A	G
1	rs609805	0	1216752	A	G
1	rs1749951	0	1221519	A	G
1	rs604618	0	1222182	A	G
1	rs1739855	0	1223804	C	T
1	rs2477782	0	1226899	C	T
1	rs11586188	0	1227692	A	G
1	rs11260584	0	1229202	T	G
1	rs12103	0	1237357	T	C
1	rs12142199	0	1239050	G	A
1	rs34054191	0	1240820	A	G
1	rs4970432	0	1243999	G	A
1	rs1810745	0	1247456	A	G
1	rs3845293	0	1248109	A	C
1	rs28704486	0	1256339	A	G
1	rs35424002	0	1259849	A	G
1	rs307371	0	1262979	A	G
1	rs28475450	0	1264213	A	G
1	rs3855955	0	1265940	A	G
1	rs3855956	0	1266273	C	A
1	rs307380	0	1276990	G	A
1	rs35594154	0	1278686	A	G
1	rs34389364	0	1285186	G	A
1	rs34876581	0	1285266	T	C
1	rs2765027	0	1286016	T	G
1	rs2765015	0	1298845	A	G
1	rs2765033	0	1300787	T	C
1	rs2649588	0	1303878	C	T
1	rs2477777	0	1304035	C	T
1	rs2477779	0	1309499	T	G
1	rs35242196	0	1323461	A	C
1	rs2291889	0	1325081	A	G
1	rs1240707	0	1325165	T	C
1	rs1240708	0	1325653	G	A
1	rs1240719	0	1336768	A	T
1	rs11488462	0	1343243	C	T
1	rs873927	0	1356693	G	A
1	rs35958305	0	1357056	T	G
1	rs35803445	0	1361322	G	A
1	rs1312568	0	1375074	G	A
1	rs36044796	0	1378131	A	C
1	rs1240732	0	1394672	G	A
1	rs1153105	0	1404962	C	T
1	rs819980	0	1415563	C	T
1	rs12021879	0	1429534	G	C
1	rs9439458	0	1441243	C	T
1	rs10159041	0	1443784	C	T
1	rs3118505	0	1461910	T	C
1	rs1571149	0	1464030	G	A
1	rs1571150	0	1464167	A	C
1	rs7290	0	1467107	C	T
1	rs3766180	0	1468016	C	T
1	rs3766178	0	1468043	C	T
1	rs7533	0	1469196	G	A
1	rs7517401	0	1472873	A	G
1	rs2031709	0	1475847	A	C
1	rs3128342	0	1476697	A	C
1	rs1887284	0	1476922	A	G
1	rs7531530	0	1479533	T	C
1	rs3820075	0	1480422	G	A
1	rs880051	0	1483590	A	G
1	rs3766170	0	1486871	C	T
1	rs3766169	0	1487064	C	A
1	rs2296716	0	1487687	T	C
1	rs9439468	0	1489161	G	A
1	rs6603793	0	1495118	T	C
1	rs7540231	0	1495898	G	A
1	rs7520996	0	1498897	C	T
1	rs7519837	0	1500664	T	C
1	rs6687029	0	1508931	C	A
1	rs6604983	0	1511458	G	A
1	rs4648786	0	1511668	G	A
1	rs11552172	0	1524477	C	T
1	rs4648611	0	1540565	A	G
1	rs12748433	0	1549834	C	T
1	rs28635343	0	1549966	T	C
1	rs28456011	0	1557069	A	G
1	rs4307513	0	1585061	A	G
1	rs6699975	0	1593297	T	G
1	rs4074196	0	1601858	G	A
1	rs4074197	0	1601974	C	T
1	rs7520934	0	1605211	C	A
1	rs28487995	0	1609404	A	G
1	rs3737622	0	1610720	A	G
1	rs7528782	0	1635226	A	G
1	rs909823	0	1637546	A	C
1	rs1014988	0	1670079	G	A
1	rs7407	0	1674332	C	T
1	rs34306661	0	1677485	C	T
1	rs2281173	0	1678052	A	G
1	rs2235536	0	1679024	T	C
1	rs2235537	0	1679622	C	T
1	rs876029	0	1685434	G	T
1	rs5021859	0	1686519	A	G
1	rs7531583	0	1696020	A	G
1	rs34238514	0	1696595	T	C
1	rs12041925	0	1697600	G	T
1	rs12044597	0	1698661	A	G
1	rs10907194	0	1702090	T	C
1	rs7534617	0	1703729	G	T
1	rs2272908	0	1711339	C	T
1	rs3737628	0	1712792	C	T
1	rs9660180	0	1712891	G	A
1	rs9970652	0	1715486	T	C
1	rs16825336	0	1735586	A	G
1	rs2180311	0	1738594	T	C
1	rs9786942	0	1749073	A	G
1	rs7553640	0	1751874	T	C
1	rs6603797	0	1755443	T	C
1	rs11260622	0	1765035	A	G
1	rs4648727	0	1766129	A	C
1	rs6692959	0	1768896	T	C
1	rs6681938	0	1771080	C	T
1	rs7526236	0	1773444	A	G
1	rs7511905	0	1783646	A	C
1	rs9660106	0	1787807	A	G
1	rs4648592	0	1790894	A	G
1	rs35511469	0	1792509	T	G
1	rs3855951	0	1794162	C	T
1	rs11260624	0	1799369	T	C
1	rs7525092	0	1799950	T	C
1	rs6603803	0	1802548	A	G
1	rs16824526	0	1807989	C	A
1	rs6603804	0	1809238	T	C
1	rs6603805	0	1811485	A	G
1	rs6688000	0	1813782	A	G
1	rs941531	0	1822217	A	G
1	rs2377037	0	1828376	A	C
1	rs2474460	0	1833906	C	T
1	rs2748988	0	1836217	G	A
1	rs2748987	0	1836442	A	G
1	rs2247560	0	1836625	G	A
1	rs28710181	0	1837391	T	C
1	rs2748986	0	1837716	G	T
1	rs941532	0	1838594	A	G
1	rs2295364	0	1839996	T	C
1	rs2490548	0	1841994	A	G
1	rs28508199	0	1842344	G	A
1	rs2803349	0	1842632	C	T
1	rs1884454	0	1843148	T	G
1	rs2144687	0	1843254	C	T
1	rs2803348	0	1843969	A	G
1	rs2250833	0	1844181	A	G
1	rs28633659	0	1844406	T	C
1	rs752965	0	1845958	T	C
1	rs2748984	0	1849156	T	C
1	rs2748967	0	1851203	C	T
1	rs28637822	0	1851885	T	C
1	rs2803316	0	1855158	A	G
1	rs2748981	0	1863313	G	A
1	rs12758705	0	1863485	A	G
1	rs2803329	0	1864441	A	G
1	rs2262190	0	1865127	A	G
1	rs2803337	0	1865719	A	G
1	rs35375532	0	1867212	T	C
1	rs3820011	0	1878053	A	C
1	rs2803291	0	1882185	T	C
1	rs16824588	0	1890092	C	T
1	rs7528894	0	1897772	T	C
1	rs4648745	0	1904125	C	T
1	rs6661597	0	1915947	C	T
1	rs6656398	0	1931789	G	A
1	rs2376804	0	1937615	C	A
1	rs4481796	0	1938665	T	C
1	rs28603108	0	1940481	G	A
1	rs3121819	0	1941687	A	G
1	rs3128318	0	1942642	C	A
1	rs3128322	0	1944296	G	A
1	rs3128323	0	1944940	G	A
1	rs17715203	0	1953275	A	G
1	rs9442614	0	1958691	A	G
1	rs3128317	0	1969584	A	C
1	rs3795277	0	1970978	C	A
1	rs2803309	0	1977663	A	G
1	rs1878745	0	1980874	G	A
1	rs2678939	0	1990452	A	C
1	rs6663158	0	1993958	A	G
1	rs16824697	0	1995987	A	G
1	rs16824712	0	1997241	G	A
1	rs2678947	0	2005829	C	A
1	rs16824749	0	2006662	C	T
1	rs17714536	0	2006727	C	T
1	rs17776713	0	2007732	A	G
1	rs2459994	0	2013924	T	C
1	rs3128326	0	2016263	C	T
1	rs884080	0	2016609	G	A
1	rs7513222	0	2017761	A	G
1	rs2376802	0	2021202	C	T
1	rs908742	0	2023116	A	G
1	rs10910029	0	2025239	A	G
1	rs10910030	0	2025544	C	T
1	rs10752741	0	2025659	G	A
1	rs10797413	0	2026123	G	A
1	rs12410859	0	2028592	T	C
1	rs1878752	0	2029579	G	A
1	rs4648807	0	2030758	T	C
1	rs4648808	0	2030796	T	C
1	rs11584491	0	2032403	A	G
1	rs6603813	0	2032940	G	T
1	rs3128337	0	2035742	A	G
1	rs3107145	0	2037407	G	A
1	rs3107147	0	2038589	G	A
1	rs3107151	0	2041373	T	G
1	rs3128291	0	2047883	A	G
1	rs3107156	0	2050490	T	C
1	rs3107157	0	2051829	T	C
1	rs3128296	0	2058766	G	T
1	rs425277	0	2059032	T	C
1	rs3128297	0	2059960	T	C
1	rs424079	0	2061200	C	A
1	rs12026349	0	2063964	T	G
1	rs2503706	0	2065111	A	G
1	rs427811	0	2065420	G	T
1	rs377283	0	2065430	C	T
1	rs385039	0	2067269	G	A
1	rs2257684	0	2067732	G	A
1	rs262672	0	2070673	T	G
1	rs262669	0	2072349	A	G
1	rs9442619	0	2072365	T	C
1	rs2257182	0	2072426	C	T
1	rs262663	0	2074458	C	T
1	rs262662	0	2074893	G	A
1	rs2459984	0	2076172	G	A
1	rs3123592	0	2077417	C	T
1	rs262657	0	2078437	A	G
1	rs262654	0	2079386	A	G
1	rs262653	0	2079955	G	T
1	rs262651	0	2081257	G	A
1	rs3052	0	2086498	T	C
1	rs262641	0	2094841	G	A
1	rs2460001	0	2100890	C	T
1	rs262692	0	2102437	A	C
1	rs262689	0	2103126	A	G
1	rs262688	0	2103425	G	T
1	rs262687	0	2107015	A	G
1	rs3123595	0	2107418	T	C
1	rs262685	0	2108199	G	A
1	rs2460002	0	2109693	A	G
1	rs2503701	0	2110978	C	T
1	rs6665593	0	2130121	A	G
1	rs7512482	0	2136826	C	T
1	rs262683	0	2145729	T	C
1	rs2460000	0	2146222	A	G
1	rs263532	0	2153976	C	T
1	rs262680	0	2157009	T	C
1	rs263526	0	2163364	C	T
1	rs10910034	0	2165898	T	C
1	rs1713712	0	2166021	T	C
1	rs260513	0	2170384	A	G
1	rs260512	0	2172330	G	A
1	rs16824948	0	2176080	T	C
1	rs10797417	0	2182293	G	A
1	rs7547453	0	2184977	T	C
1	rs11588312	0	2188917	T	C
1	rs6673129	0	2192634	T	C
1	rs7553178	0	2194615	G	A
1	rs4648819	0	2194650	G	A
1	rs10910047	0	2201709	A	G
1	rs12119470	0	2207960	T	C
1	rs2017143	0	2210509	T	C
1	rs2643885	0	2211082	C	A
1	rs903919	0	2212443	T	C
1	rs884941	0	2213505	T	C
1	rs884940	0	2213726	T	C
1	rs12743493	0	2214696	A	G
1	rs10910050	0	2214736	A	C
1	rs12562937	0	2219338	T	C
1	rs903916	0	2221323	T	C
1	rs2279702	0	2224492	A	G
1	rs2843159	0	2225532	T	C
1	rs2643904	0	2226557	A	G
1	rs2173049	0	2229866	T	C
1	rs2843157	0	2230243	T	C
1	rs2643902	0	2235299	T	C
1	rs12080256	0	2241217	A	C
1	rs35513983	0	2242619	G	A
1	rs2645075	0	2244770	T	C
1	rs2643893	0	2247587	C	T
1	rs2643895	0	2248333	G	A
1	rs2645065	0	2251082	A	C
1	rs903904	0	2253748	T	C
1	rs2645066	0	2254886	A	G
1	rs2843143	0	2259808	T	C
1	rs2843142	0	2259958	A	G
1	rs4648829	0	2264998	T	C
1	rs2055204	0	2270521	G	A
1	rs7527871	0	2271586	C	A
1	rs4648831	0	2272977	T	C
1	rs2843130	0	2273173	G	C
1	rs2840528	0	2273756	G	A
1	rs2645082	0	2273863	T	C
1	rs3795272	0	2274055	C	T
1	rs12049067	0	2274346	T	C
1	rs2840530	0	2275590	G	A
1	rs1039100	0	2276807	A	G
1	rs2645085	0	2277476	C	T
1	rs2645087	0	2278712	A	G
1	rs903914	0	2279181	A	G
1	rs2840542	0	2281540	T	C
1	rs2643891	0	2282212	A	G
1	rs7545940	0	2289487	C	T
1	rs2840538	0	2289511	T	C
1	rs6665546	0	2291551	A	G
1	rs10910060	0	2292771	A	G
1	rs10910061	0	2293372	A	G
1	rs2279703	0	2296555	T	C
1	rs7519807	0	2296832	A	G
1	rs2843160	0	2298942	G	T
1	rs903901	0	2300053	A	G
1	rs2643901	0	2304179	T	C
1	rs2843127	0	2305577	A	G
1	rs903903	0	2309288	G	A
1	rs4648633	0	2310562	C	T
1	rs16825102	0	2315231	A	G
1	rs1123571	0	2315869	A	G
1	rs3736330	0	2316935	T	C
1	rs2840532	0	2317675	C	T
1	rs2645081	0	2318574	A	G
1	rs3001344	0	2319668	A	G
1	rs6693447	0	2320050	G	T
1	rs3001337	0	2322848	T	C
1	rs3001336	0	2322891	G	A
1	rs1129333	0	2325536	A	G
1	rs1129332	0	2326070	T	C
1	rs2494427	0	2328429	T	C
1	rs6671420	0	2328739	G	A
1	rs2494428	0	2328934	C	T
1	rs11811122	0	2335826	G	T
1	rs10910070	0	2340772	A	G
1	rs11577147	0	2340956	G	A
1	rs12731309	0	2342006	T	C
1	rs10910071	0	2342945	G	A
1	rs35799953	0	2343729	T	G
1	rs2494436	0	2349777	T	C
1	rs12022929	0	2349841	T	G
1	rs4531246	0	2351880	T	G
1	rs2494641	0	2352687	T	C
1	rs4648843	0	2356176	T	C
1	rs4233033	0	2358092	C	T
1	rs4592207	0	2359358	C	T
1	rs867810	0	2371428	G	A
1	rs4648845	0	2376961	T	C
1	rs10910078	0	2380448	T	C
1	rs12040359	0	2385312	T	C
1	rs1998760	0	2386996	T	C
1	rs2477692	0	2387856	T	C
1	rs2477695	0	2389474	G	A
1	rs2494626	0	2394116	T	C
1	rs13376356	0	2396747	T	C
1	rs11588930	0	2398694	A	G
1	rs12049628	0	2399136	A	G
1	rs10797428	0	2401311	A	G
1	rs4648639	0	2406217	G	A
1	rs4648640	0	2407818	G	A
1	rs7512269	0	2408485	T	C
1	rs2477702	0	2414754	C	T
1	rs2477703	0	2415852	C	T
1	rs3762444	0	2417572	T	C
1	rs2296442	0	2420477	C	T
1	rs2477707	0	2420917	T	C
1	rs3814298	0	2424604	T	C
1	rs1107685	0	2429051	G	A
1	rs4648559	0	2429541	C	T
1	rs2236397	0	2432813	A	C
1	rs7535528	0	2434274	A	G
1	rs2247308	0	2435266	G	A
1	rs2236395	0	2436740	G	A
1	rs7548829	0	2439052	A	G
1	rs2246732	0	2440254	G	A
1	rs2494636	0	2442217	A	G
1	rs2985862	0	2442429	T	C
1	rs2494625	0	2444569	T	C
1	rs3122923	0	2445360	C	A
1	rs3122922	0	2446063	A	G
1	rs6694195	0	2453905	G	A
1	rs12406506	0	2454427	G	T
1	rs9803764	0	2455004	C	T
1	rs11584295	0	2455189	G	A
1	rs3001339	0	2455652	C	T
1	rs6661956	0	2455772	C	T
1	rs2494606	0	2456493	A	G
1	rs2477716	0	2457530	G	A
1	rs2234167	0	2480088	T	C
1	rs11573979	0	2483358	A	G
1	rs2281852	0	2483476	G	T
1	rs2257763	0	2483520	G	T
1	rs1886730	0	2485810	A	G
1	rs4870	0	2486265	C	T
1	rs6667605	0	2492640	C	T
1	rs10910093	0	2495573	T	C
1	rs4648648	0	2502312	G	A
1	rs735000	0	2502965	T	C
1	rs734999	0	2503076	T	C
1	rs10910097	0	2511290	T	C
1	rs2296443	0	2512252	A	G
1	rs867436	0	2513583	T	C
1	rs745368	0	2514065	T	C
1	rs10752747	0	2514775	T	G
1	rs3748816	0	2516606	G	A
1	rs2260976	0	2517538	A	G
1	rs2843401	0	2517993	T	C
1	rs2843402	0	2518542	T	C
1	rs2764845	0	2518859	G	T
1	rs2843403	0	2518957	T	C
1	rs2764841	0	2519220	G	A
1	rs2843404	0	2520418	T	C
1	rs2985855	0	2521232	A	C
1	rs2985857	0	2522484	C	T
1	rs6424092	0	2522759	C	A
1	rs10910105	0	2528069	A	G
1	rs12138909	0	2528598	T	C
1	rs10797437	0	2528866	C	T
1	rs4445406	0	2529260	C	T
1	rs10797440	0	2531129	G	A
1	rs10752748	0	2534500	A	G
1	rs6684865	0	2536089	A	G
1	rs12117343	0	2541645	T	C
1	rs11590198	0	2541760	A	G
1	rs3890745	0	2543484	C	T
1	rs4474198	0	2543618	T	C
1	rs4648662	0	2563059	A	G
1	rs4648499	0	2689509	A	C
1	rs4648356	0	2699024	A	C
1	rs2377041	0	2703187	T	C
1	rs897623	0	2711436	A	G
1	rs4648360	0	2713205	T	C
1	rs7538063	0	2715812	T	C
1	rs10909890	0	2723447	A	G
1	rs4609377	0	2735743	C	T
1	rs4648481	0	2739576	T	G
1	rs4648482	0	2739781	C	T
1	rs729045	0	2744266	G	A
1	rs6680471	0	2744372	T	C
1	rs4648383	0	2746257	C	T
1	rs4648384	0	2746481	A	C
1	rs1456460	0	2751723	T	G
1	rs12409348	0	2768903	T	C
1	rs897615	0	2776953	T	C
1	rs10910019	0	2778968	C	T
1	rs10909793	0	2784411	G	T
1	rs10797342	0	2787716	C	T
1	rs2045333	0	2791319	T	C
1	rs3100865	0	2795967	G	T
1	rs1456465	0	2801674	A	G
1	rs1456466	0	2801848	C	T
1	rs1456467	0	2802506	T	C
1	rs2606406	0	2812006	A	G
1	rs12035436	0	2813319	T	G
1	rs880725	0	2814849	G	A
1	rs880724	0	2815014	T	C
1	rs897631	0	2815227	C	T
1	rs1869970	0	2819411	G	A
1	rs897634	0	2825552	C	T
1	rs4648432	0	2829617	C	A
1	rs2045331	0	2832130	A	G
1	rs2045332	0	2832179	A	G
1	rs2606411	0	2837348	T	C
1	rs12403214	0	2839050	G	T
1	rs1473386	0	2842066	C	T
1	rs10797368	0	2842567	T	C
1	rs16823228	0	2843619	G	A
1	rs2842909	0	2849584	T	C
1	rs2925499	0	2850791	C	T
1	rs10909845	0	2866385	T	C
1	rs11583804	0	2868226	G	A
1	rs6659552	0	2869320	C	G
1	rs878201	0	2869500	A	G
1	rs2485944	0	2873718	T	C
1	rs2485945	0	2873792	C	T
1	rs12752801	0	2876326	T	C
1	rs4072769	0	2876848	A	G
1	rs12044030	0	2879437	C	T
1	rs12046158	0	2881573	C	T
1	rs7533362	0	2886595	A	G
1	rs6681741	0	2888820	T	C
1	rs1572657	0	2891988	C	T
1	rs10797373	0	2893916	G	A
1	rs10909852	0	2895465	C	T
1	rs12022429	0	2909802	A	G
1	rs2027262	0	2916239	C	T
1	rs7534897	0	2918281	T	C
1	rs4576609	0	2928125	T	C
1	rs3795262	0	2928557	G	T
1	rs3795263	0	2928849	A	G
1	rs7412983	0	2933043	C	A
1	rs2142569	0	2934387	A	G
1	rs10489589	0	2941104	C	T
1	rs10489588	0	2941694	A	G
1	rs2993510	0	2946526	C	T
1	rs10909867	0	2951262	T	G
1	rs717795	0	2960324	C	T
1	rs1109251	0	2963436	A	G
1	rs1125017	0	2964602	C	A
1	rs2376821	0	2964712	T	C
1	rs2297829	0	2973947	A	C
1	rs2993486	0	2983498	G	A
1	rs4648451	0	2984577	A	C
1	rs1569419	0	2986462	T	C
1	rs760567	0	2990325	A	G
1	rs6695131	0	2990784	T	C
1	rs2981881	0	2994217	C	T
1	rs926246	0	2995991	C	T
1	rs926244	0	2996143	G	A
1	rs2817168	0	3003550	G	A
1	rs2993493	0	3010106	A	C
1	rs1890336	0	3014125	C	A
1	rs4648453	0	3015572	T	G
1	rs2993501	0	3015846	A	C
1	rs876740	0	3027473	T	C
1	rs6704012	0	3028390	C	T
1	rs2817174	0	3034041	C	T
1	rs6698974	0	3034837	T	C
1	rs2817178	0	3037112	C	T
1	rs12120879	0	3040454	G	C
1	rs2235176	0	3043966	C	T
1	rs10797380	0	3045736	G	A
1	rs7538096	0	3047521	C	T
1	rs2651909	0	3051515	A	G
1	rs2817185	0	3052221	G	A
1	rs731031	0	3062552	C	T
1	rs2651902	0	3064166	T	C
1	rs1798246	0	3070715	C	A
1	rs2651899	0	3073572	C	T
1	rs7518255	0	3076324	A	G
1	rs2651936	0	3078602	C	T
1	rs17390062	0	3079709	C	T
1	rs12733843	0	3086933	A	G
1	rs2817134	0	3088575	T	C
1	rs2651929	0	3091213	C	T
1	rs2651928	0	3091582	T	C
1	rs2651927	0	3091622	C	A
1	rs12135062	0	3093172	T	G
1	rs4233024	0	3093686	C	T
1	rs10752733	0	3094490	A	G
1	rs2817138	0	3095136	T	G
1	rs12139196	0	3097246	T	G
1	rs10737190	0	3098356	G	A
1	rs7539775	0	3099011	G	A
1	rs2651912	0	3100595	T	C
1	rs10797382	0	3101608	T	C
1	rs10797383	0	3102277	C	T
1	rs10909895	0	3103540	C	T
1	rs4308918	0	3109589	A	G
1	rs10492941	0	3116997	A	C
1	rs10909901	0	3121095	T	C
1	rs2817146	0	3123299	T	C
1	rs12124147	0	3124191	T	C
1	rs2651895	0	3127971	T	G
1	rs16823542	0	3130324	T	C
1	rs10909903	0	3131321	T	C
1	rs10158583	0	3133928	A	G
1	rs2253344	0	3135481	T	C
1	rs10157420	0	3136357	C	T
1	rs6424069	0	3136890	C	T
1	rs10909905	0	3137759	A	G
1	rs2817158	0	3139005	A	G
1	rs12036784	0	3140205	A	G
1	rs2455109	0	3142828	T	A
1	rs2249336	0	3144962	C	T
1	rs905138	0	3147474	T	G
1	rs2455118	0	3152069	G	A
1	rs10797386	0	3158140	A	G
1	rs4648464	0	3161789	G	A
1	rs17398063	0	3162562	A	G
1	rs3002685	0	3167340	G	A
1	rs3002686	0	3167971	A	C
1	rs2455107	0	3170018	G	T
1	rs2455102	0	3170493	G	A
1	rs2455099	0	3171275	A	G
1	rs2455119	0	3174715	T	G
1	rs2500308	0	3177939	G	A
1	rs2455123	0	3178169	G	A
1	rs2455125	0	3178866	A	G
1	rs2455130	0	3181598	G	A
1	rs12760258	0	3181769	A	G
1	rs10492940	0	3187607	A	C
1	rs16823802	0	3189077	T	C
1	rs905135	0	3189344	C	A
1	rs2500297	0	3197902	T	C
1	rs10909918	0	3198235	G	A
1	rs12757342	0	3198690	G	T
1	rs1553291	0	3199783	A	G
1	rs4648468	0	3200810	A	G
1	rs4648377	0	3201318	A	C
1	rs2455144	0	3204592	A	G
1	rs2455135	0	3209761	A	G
1	rs6670328	0	3209810	G	A
1	rs4145901	0	3213815	A	G
1	rs2500278	0	3215800	C	T
1	rs2483260	0	3217048	G	A
1	rs12409345	0	3218775	C	T
1	rs12743017	0	3219045	A	G
1	rs12409315	0	3219118	G	A
1	rs12741836	0	3220337	C	T
1	rs16824089	0	3220404	C	T
1	rs2500277	0	3223491	C	T
1	rs2483266	0	3225901	C	T
1	rs2500274	0	3227069	G	A
1	rs870465	0	3230059	A	G
1	rs1108600	0	3230995	T	C
1	rs2500271	0	3231689	G	A
1	rs10909930	0	3232877	T	G
1	rs2483274	0	3237958	G	A
1	rs2483275	0	3239102	T	C
1	rs2483278	0	3241964	C	T
1	rs2483279	0	3242029	G	A
1	rs7516150	0	3243749	T	C
1	rs7552331	0	3243801	A	G
1	rs4494089	0	3244216	T	C
1	rs1572037	0	3244229	C	T
1	rs2483280	0	3245399	A	G
1	rs1999527	0	3245968	A	C
1	rs2255212	0	3246919	A	G
1	rs882430	0	3248973	A	G
1	rs6683273	0	3249043	G	A
1	rs4415513	0	3251542	C	T
1	rs4648380	0	3251785	A	G
1	rs2483289	0	3254050	A	C
1	rs2483256	0	3259688	G	A
1	rs946758	0	3262923	A	G
1	rs12748963	0	3265009	T	C
1	rs2500286	0	3265998	G	A
1	rs12073172	0	3266234	A	G
1	rs17399569	0	3268819	T	C
1	rs2500262	0	3269881	T	C
1	rs4648485	0	3273388	A	G
1	rs4648487	0	3275164	C	T
1	rs4648381	0	3275720	A	G
1	rs12135987	0	3279384	A	G
1	rs1333190	0	3279589	C	T
1	rs1333189	0	3279831	T	C
1	rs4648489	0	3283525	A	G
1	rs2493310	0	3284282	G	A
1	rs1538693	0	3284832	G	A
1	rs12085231	0	3287498	A	C
1	rs868688	0	3290667	T	C
1	rs868689	0	3290990	T	G
1	rs10492939	0	3292731	A	G
1	rs10492938	0	3294196	T	C
1	rs17399998	0	3294876	T	C
1	rs2493278	0	3297606	T	C
1	rs2493268	0	3298358	C	T
1	rs871822	0	3302774	G	T
1	rs17822581	0	3304456	G	A
1	rs7542793	0	3305678	A	G
1	rs6424074	0	3307640	G	A
1	rs11578011	0	3308392	T	C
1	rs12024847	0	3310659	T	C
1	rs870124	0	3318218	T	C
1	rs2493292	0	3318519	T	C
1	rs2493291	0	3319244	T	C
1	rs2493285	0	3323455	A	G
1	rs2483230	0	3324752	A	G
1	rs1984069	0	3326060	C	T
1	rs10492937	0	3329199	A	C
1	rs17400178	0	3330095	T	G
1	rs4648500	0	3330715	A	C
1	rs2244013	0	3332390	A	G
1	rs870171	0	3332664	T	G
1	rs2493272	0	3339373	C	T
1	rs1537406	0	3342087	T	C
1	rs2236518	0	3342732	C	A
1	rs2493263	0	3344475	T	C
1	rs2483250	0	3346265	A	C
1	rs867814	0	3352116	C	T
1	rs2487670	0	3358003	A	G
1	rs12745860	0	3364220	C	T
1	rs2487680	0	3367302	C	T
1	rs2493255	0	3369245	C	A
1	rs2493254	0	3370417	T	C
1	rs12562167	0	3371558	A	G
1	rs2185639	0	3379587	C	T
1	rs12124163	0	3382897	G	T
1	rs10797395	0	3384899	G	A
1	rs881978	0	3386469	C	T
1	rs2493314	0	3390154	T	G
1	rs4648505	0	3395156	C	T
1	rs2821040	0	3396651	G	A
1	rs2821039	0	3396867	A	G
1	rs4648507	0	3407820	G	A
1	rs2821008	0	3411757	G	A
1	rs947344	0	3413327	T	C
1	rs11585362	0	3418468	A	G
1	rs2821072	0	3427525	A	C
1	rs12093117	0	3431124	A	G
1	rs4648392	0	3436673	A	G
1	rs10797400	0	3440497	A	C
1	rs12119711	0	3440865	T	C
1	rs9970944	0	3444452	T	G
1	rs2821066	0	3445617	A	G
1	rs4648524	0	3446452	G	T
1	rs10737192	0	3446731	A	G
1	rs947347	0	3447155	G	A
1	rs6685801	0	3454311	C	T
1	rs869697	0	3456573	A	G
1	rs6413780	0	3458818	C	A
1	rs7516644	0	3462257	G	A
1	rs878063	0	3462788	C	T
1	rs9628616	0	3463205	T	C
1	rs2821063	0	3464486	A	G
1	rs2821060	0	3467762	T	C
1	rs2794333	0	3468456	C	T
1	rs10909968	0	3469602	C	A
1	rs10909969	0	3470009	T	C
1	rs2821059	0	3472194	T	C
1	rs12749547	0	3472448	T	C
1	rs880801	0	3473221	A	G
1	rs947354	0	3476986	T	C
1	rs4431782	0	3480967	C	T
1	rs2821054	0	3483710	G	T
1	rs12080677	0	3483939	G	A
1	rs2821053	0	3485401	T	C
1	rs10909973	0	3485532	A	G
1	rs2794341	0	3485841	T	C
1	rs2794340	0	3486339	T	C
1	rs2821050	0	3486969	A	G
1	rs2821045	0	3489106	A	G
1	rs12139206	0	3493933	T	C
1	rs10909979	0	3495947	T	C
1	rs2794320	0	3496357	A	G
1	rs4648527	0	3497721	G	A
1	rs6697749	0	3500493	A	C
1	rs7544357	0	3501155	A	G
1	rs2794327	0	3502201	C	T
1	rs2821025	0	3502376	T	C
1	rs2821023	0	3502660	T	C
1	rs2995006	0	3504221	A	G
1	rs4648528	0	3507139	C	T
1	rs2821017	0	3510731	A	G
1	rs35701577	0	3512421	C	T
1	rs4648398	0	3521455	C	T
1	rs4364818	0	3528361	T	C
1	rs10909989	0	3528942	A	G
1	rs10909990	0	3529341	A	G
1	rs4648537	0	3530234	T	C
1	rs4276857	0	3534206	C	T
1	rs16823926	0	3534728	T	C
1	rs1128474	0	3535472	G	A
1	rs2821007	0	3536795	A	G
1	rs2760321	0	3537996	T	C
1	rs3818330	0	3545288	T	G
1	rs3765689	0	3549342	G	A
1	rs12408890	0	3550868	C	T
1	rs12087237	0	3553374	A	G
1	rs2251098	0	3556566	G	A
1	rs1004650	0	3558022	T	G
1	rs10910001	0	3561177	C	T
1	rs2181484	0	3562634	A	G
1	rs2368544	0	3564616	C	T
1	rs2224718	0	3565920	T	C
1	rs10737193	0	3566407	C	T
1	rs4648545	0	3567181	A	G
1	rs6703610	0	3567650	T	C
1	rs10752740	0	3570434	G	A
1	rs3765692	0	3574631	C	T
1	rs7523732	0	3574901	C	T
1	rs6657895	0	3576560	A	G
1	rs3765695	0	3577237	A	C
1	rs3765696	0	3577365	C	T
1	rs3765702	0	3582047	T	C
1	rs3765703	0	3582296	G	T
1	rs3765705	0	3586877	A	G
1	rs3765712	0	3590659	A	G
1	rs3765716	0	3591800	A	G
1	rs1885872	0	3594957	G	A
1	rs3765731	0	3601752	A	G
1	rs3765736	0	3606461	T	C
1	rs3765753	0	3612166	T	G
1	rs6424089	0	3618523	A	G
1	rs3765761	0	3620336	T	C
1	rs3819967	0	3623240	T	C
1	rs3765764	0	3623397	G	A
1	rs3765766	0	3624520	T	C
1	rs747827	0	3626207	C	A
1	rs12731705	0	3627319	T	C
1	rs2146658	0	3627473	T	G
1	rs10910017	0	3633945	A	G
1	rs12095248	0	3634912	G	A
1	rs11589885	0	3635997	C	T
1	rs1745813	0	3637822	T	C
1	rs9662633	0	3639422	A	G
1	rs1181868	0	3640986	G	T
1	rs1181867	0	3641178	A	G
1	rs1181865	0	3643286	T	C
1	rs12117836	0	3647619	A	G
1	rs2298222	0	3649517	A	G
1	rs2298223	0	3649602	T	C
1	rs3737589	0	3652705	G	A
1	rs4648554	0	3657864	C	T
1	rs12128253	0	3658613	C	A
1	rs10797410	0	3659061	G	A
1	rs1181888	0	3661651	G	A
1	rs12128669	0	3665937	T	C
1	rs1181883	0	3667793	C	T
1	rs10910024	0	3669635	T	C
1	rs1181878	0	3670503	A	G
1	rs1181877	0	3670589	T	C
1	rs1181876	0	3671541	A	G
1	rs1181875	0	3671691	C	T
1	rs10910025	0	3674045	A	G
1	rs1181871	0	3674181	A	G
1	rs1175551	0	3678505	C	T
1	rs2275819	0	3679268	A	G
1	rs1175549	0	3681587	C	A
1	rs2799182	0	3685860	C	T
1	rs3737593	0	3686396	G	A
1	rs8379	0	3686750	C	A
1	rs17411356	0	3686895	G	A
1	rs8520	0	3686997	T	G
1	rs2298227	0	3691523	C	T
1	rs6692872	0	3695845	G	A
1	rs12728911	0	3699272	C	T
1	rs7513053	0	3699347	G	A
1	rs6667255	0	3701549	C	T
1	rs10752721	0	3716186	C	T
1	rs34060840	0	3721517	T	C
1	rs6702935	0	3722567	T	C
1	rs2027548	0	3729372	A	G
1	rs4648344	0	3732992	C	T
1	rs6663840	0	3733179	A	G
1	rs6688969	0	3733251	T	C
1	rs2275831	0	3735784	A	G
1	rs2275830	0	3736114	T	C
1	rs6424058	0	3737440	T	C
1	rs7535133	0	3738373	T	G
1	rs1891941	0	3745535	T	C
1	rs1539649	0	3745980	G	A
1	rs7535887	0	3746353	T	C
1	rs2275822	0	3751339	T	C
1	rs7538067	0	3751632	T	C
1	rs10492942	0	3754076	T	C
1	rs10492943	0	3755284	T	G
1	rs4648347	0	3755615	T	C
1	rs6683156	0	3756301	T	C
1	rs4564078	0	3762219	T	C
1	rs4648426	0	3762949	C	T
1	rs12726906	0	3764172	C	T
1	rs10797348	0	3770956	C	A
1	rs12738235	0	3776105	A	G
1	rs4074709	0	3786808	T	G
1	rs4073324	0	3787855	C	T
1	rs3205087	0	3790102	G	A
1	rs7367066	0	3793615	T	C
1	rs7530189	0	3794958	T	C
1	rs10909819	0	3796218	C	T
1	rs4131373	0	3797248	A	G
1	rs11807227	0	3799283	A	G
1	rs12082157	0	3801670	C	T
1	rs10909825	0	3807120	T	C
1	rs12097125	0	3807465	T	C
1	rs6687869	0	3811076	A	G
1	rs11589102	0	3811642	A	G
1	rs34684424	0	3813255	T	C
1	rs35383955	0	3815385	T	C
1	rs35031681	0	3815571	T	C
1	rs34283457	0	3825649	G	A
1	rs35965334	0	3828591	T	G
1	rs35357981	0	3829365	G	A
1	rs35025175	0	3830309	T	C
1	rs35882848	0	3830599	G	T
1	rs35974482	0	3830738	A	G
1	rs34835780	0	3831972	T	C
1	rs34770924	0	3895935	T	C
1	rs6695346	0	3896806	G	A
1	rs7538691	0	3902358	T	C
1	rs12724233	0	3902692	A	G
1	rs11583257	0	3904110	T	C
1	rs11585024	0	3904905	T	G
1	rs7548668	0	3905920	C	T
1	rs7519349	0	3906868	G	A
1	rs7519458	0	3906970	G	A
1	rs10737395	0	3907418	A	C
1	rs12090228	0	3907548	G	A
1	rs10799181	0	3908931	C	T
1	rs4654479	0	3909554	A	G
1	rs4654480	0	3909653	T	C
1	rs6661168	0	3909816	T	C
1	rs4654482	0	3910603	G	A
1	rs11590912	0	3912332	C	A
1	rs10799202	0	3913478	A	G
1	rs12119556	0	3913814	A	G
1	rs10915433	0	3913951	C	T
1	rs6681347	0	3915242	C	T
1	rs4654493	0	3916794	C	T
1	rs7522140	0	3916997	C	T
1	rs9426475	0	3922104	C	T
1	rs10915469	0	3922325	C	T
1	rs3935162	0	3931187	G	A
1	rs12031557	0	3933957	G	A
1	rs10753378	0	3936055	T	C
1	rs4654428	0	3939005	A	C
1	rs11587331	0	3939756	C	T
1	rs4654525	0	3940015	C	T
1	rs10799231	0	3943376	A	G
1	rs12038964	0	3953295	C	T
1	rs6691155	0	3953927	C	T
1	rs12045781	0	3961468	A	G
1	rs12722968	0	3965208	T	C
1	rs4128222	0	3966641	A	C
1	rs6675979	0	3967912	G	A
1	rs7548273	0	3978805	C	G
1	rs12127463	0	3978987	T	C
1	rs4323679	0	3980624	C	T
1	rs4378174	0	3980745	T	C
1	rs17404600	0	3981385	T	C
1	rs10799261	0	3982227	T	C
1	rs7418256	0	3984164	T	G
1	rs3829818	0	3988267	G	C
1	rs12080516	0	3989473	T	C
1	rs12068729	0	3991510	G	A
1	rs4520388	0	3992531	G	T
1	rs12409038	0	3995610	G	C
1	rs10915318	0	4004999	A	G
1	rs12749761	0	4011047	A	G
1	rs4654404	0	4017098	C	T
1	rs10915360	0	4017414	C	T
1	rs12745618	0	4019438	A	C
1	rs9792946	0	4019522	G	A
1	rs7514530	0	4020171	T	C
1	rs10915373	0	4020965	A	G
1	rs7524800	0	4021444	G	A
1	rs10799180	0	4022324	T	C
1	rs6669278	0	4022959	T	C
1	rs10753358	0	4028383	C	A
1	rs16840701	0	4029126	C	A
1	rs4391636	0	4030544	C	T
1	rs3936238	0	4031586	A	G
1	rs12093951	0	4032082	T	C
1	rs7538658	0	4032637	C	T
1	rs10915417	0	4036902	G	C
1	rs10915421	0	4045475	C	T
1	rs10915423	0	4045888	A	C
1	rs10915424	0	4046229	A	G
1	rs4481820	0	4052788	A	C
1	rs6676961	0	4052947	G	T
1	rs10915428	0	4058815	G	T
1	rs12073797	0	4065058	A	G
1	rs7542313	0	4067926	A	G
1	rs12077262	0	4069908	T	C
1	rs7548756	0	4070109	C	A
1	rs10915434	0	4073976	C	T
1	rs6670920	0	4075966	T	C
1	rs10737402	0	4078163	T	C
1	rs12040805	0	4080702	T	C
1	rs4400585	0	4082645	G	T
1	rs10915438	0	4083118	A	G
1	rs10753368	0	4084986	A	G
1	rs4654487	0	4087812	T	C
1	rs4282783	0	4090545	T	G
1	rs12409803	0	4093286	A	G
1	rs4131507	0	4094572	C	T
1	rs6702633	0	4096895	A	G
1	rs10915445	0	4097502	A	G
1	rs4654490	0	4098561	T	C
1	rs16840831	0	4100029	A	G
1	rs16840838	0	4101209	A	G
1	rs4654492	0	4101675	T	C
1	rs7542208	0	4102678	G	A
1	rs9426471	0	4106070	C	T
1	rs10915448	0	4107385	A	C
1	rs9426495	0	4108778	A	G
1	rs6683453	0	4110262	G	A
1	rs9426473	0	4110315	A	G
1	rs12062122	0	4113891	T	C
1	rs9988443	0	4116025	A	G
1	rs4609397	0	4116722	T	C
1	rs4614226	0	4121459	C	T
1	rs12123330	0	4127324	T	C
1	rs10915459	0	4130323	C	T
1	rs6688343	0	4131617	C	T
1	rs4654500	0	4135543	T	C
1	rs4233262	0	4136842	C	T
1	rs12741551	0	4137146	C	T
1	rs4233264	0	4140038	T	C
1	rs35837871	0	4148323	T	C
1	rs11808641	0	4150793	G	A
1	rs6667065	0	4160278	A	G
1	rs4654510	0	4162923	T	G
1	rs10158783	0	4163379	A	G
1	rs4654512	0	4163857	G	A
1	rs6426402	0	4169351	T	G
1	rs12022636	0	4171386	A	C
1	rs10915478	0	4176763	T	C
1	rs10799216	0	4181020	A	G
1	rs4654424	0	4181318	G	A
1	rs11579829	0	4182646	T	C
1	rs12120815	0	4182860	A	G
1	rs903540	0	4184519	T	C
1	rs7528938	0	4184779	C	T
1	rs1874266	0	4188412	A	G
1	rs10915480	0	4188663	G	A
1	rs10753374	0	4188905	A	G
1	rs7541544	0	4191702	T	C
1	rs7534558	0	4191898	T	C
1	rs12071761	0	4193752	A	G
1	rs4512614	0	4193860	G	A
1	rs10915482	0	4194861	G	A
1	rs12132422	0	4195164	G	A
1	rs7517989	0	4199587	T	G
1	rs6426408	0	4200666	T	C
1	rs6690300	0	4208143	T	G
1	rs12082705	0	4212008	G	T
1	rs1908490	0	4212065	C	T
1	rs16841022	0	4214037	A	G
1	rs966321	0	4215064	G	T
1	rs964715	0	4216644	T	C
1	rs1495250	0	4217111	T	C
1	rs10799220	0	4222962	T	C
1	rs2411738	0	4226228	G	A
1	rs10915494	0	4228336	T	C
1	rs6677984	0	4230147	A	G
1	rs903541	0	4235753	A	G
1	rs17407901	0	4241377	T	C
1	rs1390136	0	4241703	T	C
1	rs16838560	0	4251748	C	T
1	rs16838561	0	4252570	C	T
1	rs12562995	0	4259026	A	G
1	rs693734	0	4264086	C	T
1	rs351623	0	4266750	T	C
1	rs16838591	0	4267249	A	G
1	rs17448695	0	4267670	T	C
1	rs1817914	0	4267782	T	C
1	rs1817913	0	4267886	G	A
1	rs4654523	0	4268076	T	C
1	rs10915508	0	4268131	A	G
1	rs16838616	0	4268164	A	C
1	rs11581089	0	4268333	A	G
1	rs351619	0	4268679	G	A
1	rs351617	0	4268811	T	C
1	rs1495239	0	4269934	T	C
1	rs351615	0	4270245	G	A
1	rs351614	0	4271723	T	C
1	rs12132314	0	4271809	T	C
1	rs716214	0	4272330	G	A
1	rs1353341	0	4272852	A	G
1	rs171260	0	4273032	C	A
1	rs10915509	0	4275719	C	A
1	rs3912751	0	4276676	T	C
1	rs12408012	0	4279547	G	A
1	rs351598	0	4279818	A	T
1	rs1874269	0	4280055	T	C
1	rs2411741	0	4280204	C	A
1	rs7418164	0	4280378	A	G
1	rs351599	0	4280489	T	C
1	rs351605	0	4282649	T	C
1	rs13375925	0	4282839	T	C
1	rs351606	0	4283916	T	C
1	rs351608	0	4284633	G	T
1	rs351609	0	4284719	C	T
1	rs639739	0	4289122	A	G
1	rs625079	0	4290149	C	T
1	rs12117178	0	4295095	G	A
1	rs684965	0	4297388	G	A
1	rs589585	0	4297875	C	T
1	rs498795	0	4298856	T	C
1	rs11587563	0	4301310	A	G
1	rs488256	0	4301423	A	G
1	rs16838750	0	4304204	T	C
1	rs11589129	0	4304274	T	G
1	rs12139755	0	4307935	T	G
1	rs585160	0	4308166	T	C
1	rs600933	0	4309356	C	T
1	rs480106	0	4311711	C	T
1	rs1531328	0	4318024	A	G
1	rs349394	0	4319314	T	C
1	rs349393	0	4319680	C	A
1	rs17410050	0	4319857	T	C
1	rs12025694	0	4320369	T	C
1	rs349390	0	4323756	C	T
1	rs16838813	0	4324005	A	G
1	rs75411	0	4325274	T	C
1	rs12404619	0	4325945	T	C
1	rs483344	0	4329322	G	A
1	rs12031615	0	4331564	T	C
1	rs661536	0	4334834	A	G
1	rs902403	0	4339520	C	T
1	rs589870	0	4340609	T	C
1	rs1845635	0	4340949	G	A
1	rs239339	0	4344399	T	G
1	rs7418714	0	4346856	G	T
1	rs349416	0	4355556	C	A
1	rs10915522	0	4355993	A	G
1	rs6679220	0	4359549	C	T
1	rs349400	0	4362320	G	T
1	rs547923	0	4368744	C	A
1	rs10915528	0	4371234	C	T
1	rs349403	0	4373862	G	A
1	rs12119213	0	4377482	G	A
1	rs4654432	0	4381075	T	C
1	rs2035010	0	4386382	A	G
1	rs6658372	0	4388839	G	A
1	rs6678792	0	4389258	T	C
1	rs10915533	0	4389389	A	G
1	rs10915535	0	4391320	T	G
1	rs12128076	0	4392840	A	C
1	rs1556691	0	4393075	A	G
1	rs7546628	0	4395147	G	A
1	rs1762814	0	4396116	T	C
1	rs1674877	0	4396519	T	C
1	rs6660514	0	4396978	C	T
1	rs16839008	0	4398703	C	T
1	rs12128230	0	4401771	C	A
1	rs780581	0	4403585	T	C
1	rs706144	0	4403954	G	A
1	rs780586	0	4404787	T	C
1	rs10915541	0	4405372	T	C
1	rs2054269	0	4409197	G	A
1	rs705685	0	4410700	T	C
1	rs922114	0	4411281	C	T
1	rs12407583	0	4413754	G	A
1	rs11584026	0	4414313	A	G
1	rs608210	0	4419772	G	A
1	rs664520	0	4423217	C	T
1	rs4654545	0	4425464	C	T
1	rs12140626	0	4433492	A	G
1	rs10047182	0	4434181	A	G
1	rs12143782	0	4434210	T	C
1	rs7541288	0	4435008	T	C
1	rs6426417	0	4436536	A	G
1	rs1037800	0	4440655	A	G
1	rs11799990	0	4441250	C	A
1	rs6426418	0	4441285	C	T
1	rs16839093	0	4443102	A	T
1	rs6656245	0	4443523	G	A
1	rs350170	0	4444038	C	T
1	rs350171	0	4444653	T	G
1	rs350181	0	4447948	A	G
1	rs705689	0	4449167	G	T
1	rs780606	0	4449262	A	G
1	rs350187	0	4449793	A	G
1	rs1878052	0	4452662	A	G
1	rs239770	0	4456350	C	T
1	rs609506	0	4458793	T	C
1	rs13374152	0	4458832	A	G
1	rs4654438	0	4459761	T	C
1	rs9660574	0	4460265	G	A
1	rs582598	0	4461822	A	C
1	rs4654548	0	4462336	G	A
1	rs6681032	0	4462989	T	C
1	rs350165	0	4464544	A	G
1	rs1870509	0	4466655	A	G
1	rs10799241	0	4469407	G	A
1	rs4654552	0	4470842	T	C
1	rs1710415	0	4471600	A	G
1	rs1762826	0	4472638	T	C
1	rs4480324	0	4472959	A	G
1	rs1710421	0	4473849	C	T
1	rs10915550	0	4475382	T	C
1	rs670296	0	4476830	G	A
1	rs6703696	0	4478355	G	A
1	rs12039682	0	4481090	T	C
1	rs12039710	0	4481198	A	C
1	rs608203	0	4481445	T	C
1	rs607850	0	4481483	G	A
1	rs7516166	0	4481708	T	C
1	rs2076883	0	4483154	T	G
1	rs705691	0	4483228	G	A
1	rs780983	0	4486466	T	C
1	rs241239	0	4487037	G	A
1	rs241238	0	4487379	G	A
1	rs241233	0	4490410	T	C
1	rs241230	0	4491976	T	G
1	rs592726	0	4499103	C	T
1	rs241219	0	4506052	T	C
1	rs12092980	0	4506331	G	A
1	rs16839257	0	4508884	T	C
1	rs241221	0	4508910	T	C
1	rs17348860	0	4509363	T	C
1	rs7549444	0	4511295	G	A
1	rs12117466	0	4512612	T	C
1	rs241257	0	4514682	C	T
1	rs171319	0	4514873	T	C
1	rs6685798	0	4518111	A	G
1	rs916408	0	4518139	C	T
1	rs241264	0	4518898	C	T
1	rs241266	0	4520150	A	G
1	rs10915560	0	4520783	C	T
1	rs12120353	0	4520856	A	C
1	rs16839306	0	4521535	A	G
1	rs977271	0	4525556	T	C
1	rs241273	0	4526937	C	A
1	rs241277	0	4529046	A	C
1	rs241278	0	4529268	C	T
1	rs7526879	0	4530343	T	C
1	rs241211	0	4532388	G	A
1	rs171317	0	4532688	C	A
1	rs1541318	0	4534838	G	A
1	rs1157688	0	4536627	T	C
1	rs1024139	0	4540762	C	T
1	rs2078573	0	4543292	C	A
1	rs619364	0	4546239	G	A
1	rs532259	0	4546823	C	T
1	rs644647	0	4547329	C	A
1	rs1849943	0	4549176	A	G
1	rs12079284	0	4551064	A	G
1	rs17349020	0	4552144	T	C
1	rs164771	0	4553625	A	G
1	rs526695	0	4556909	T	C
1	rs12567277	0	4558398	T	C
1	rs589176	0	4560412	G	A
1	rs618751	0	4562392	A	G
1	rs164781	0	4565092	G	A
1	rs164780	0	4566354	C	G
1	rs11590266	0	4568283	G	A
1	rs3896439	0	4568530	A	G
1	rs6703429	0	4572615	C	T
1	rs10489133	0	4573797	T	C
1	rs763219	0	4573886	G	A
1	rs2411887	0	4576947	T	C
1	rs12145928	0	4579423	C	G
1	rs4654574	0	4579591	C	T
1	rs1905304	0	4579811	A	C
1	rs6668002	0	4581964	T	C
1	rs6674936	0	4584165	C	T
1	rs875807	0	4585532	A	G
1	rs11580863	0	4586071	T	C
1	rs2269620	0	4587142	C	T
1	rs4654576	0	4587674	A	C
1	rs7527078	0	4590753	T	C
1	rs12405615	0	4594458	T	C
1	rs2071967	0	4595952	T	C
1	rs2101195	0	4597160	T	C
1	rs12122754	0	4598419	T	C
1	rs10915575	0	4601118	C	T
1	rs2035453	0	4604815	T	C
1	rs7533451	0	4605791	A	G
1	rs4654454	0	4608022	C	T
1	rs10915577	0	4610346	A	G
1	rs6702210	0	4612344	C	T
1	rs900501	0	4617200	C	T
1	rs1483198	0	4617251	G	A
1	rs3947662	0	4618411	T	G
1	rs12406838	0	4621653	A	G
1	rs12408160	0	4622906	T	C
1	rs12083131	0	4623678	A	G
1	rs10915579	0	4623873	C	T
1	rs17421247	0	4624817	T	C
1	rs11588149	0	4625356	T	C
1	rs12567266	0	4626314	T	C
1	rs6658098	0	4626946	T	C
1	rs12141394	0	4630977	G	A
1	rs4144452	0	4631448	A	G
1	rs11587129	0	4631788	A	G
1	rs1564667	0	4632333	G	A
1	rs12409187	0	4633653	A	G
1	rs10915584	0	4636316	T	G
1	rs16839450	0	4637391	T	C
1	rs2071990	0	4637918	T	C
1	rs2071995	0	4638538	T	C
1	rs10799257	0	4639178	C	A
1	rs763238	0	4643564	T	C
1	rs17344940	0	4644066	T	G
1	rs10915587	0	4646496	C	T
1	rs12747700	0	4647597	A	G
1	rs1076944	0	4648165	T	G
1	rs12402150	0	4650127	A	C
1	rs242052	0	4650890	G	A
1	rs7525374	0	4653917	A	G
1	rs7518469	0	4656136	T	G
1	rs6681520	0	4663261	T	C
1	rs4654593	0	4669685	T	G
1	rs1061968	0	4671913	C	T
1	rs242056	0	4672577	G	A
1	rs2071999	0	4673126	C	A
1	rs242058	0	4674298	T	C
1	rs3820250	0	4680610	T	G
1	rs3820251	0	4681011	T	C
1	rs12085854	0	4683215	T	C
1	rs3820252	0	4684416	T	C
1	rs3820253	0	4684744	A	G
1	rs242044	0	4686979	G	A
1	rs242050	0	4689039	A	G
1	rs732801	0	4689445	A	G
1	rs3766964	0	4692044	C	T
1	rs446529	0	4695274	T	C
1	rs578528	0	4698713	G	A
1	rs3753702	0	4699060	T	C
1	rs4654598	0	4704202	A	G
1	rs371605	0	4705294	A	G
1	rs409048	0	4705534	C	T
1	rs7532708	0	4706067	A	G
1	rs368808	0	4706241	A	G
1	rs2802721	0	4708314	A	G
1	rs364642	0	4710412	C	T
1	rs449154	0	4711243	G	A
1	rs380239	0	4712975	G	A
1	rs428001	0	4714260	A	G
1	rs3766969	0	4714611	A	G
1	rs3766971	0	4714869	T	C
1	rs12022212	0	4716062	G	T
1	rs397559	0	4720659	C	T
1	rs879092	0	4720826	T	A
1	rs443850	0	4721157	T	C
1	rs12119789	0	4723352	A	G
1	rs12066439	0	4724171	T	C
1	rs2743979	0	4725012	A	G
1	rs426095	0	4727923	A	G
1	rs7518471	0	4728466	T	C
1	rs11579209	0	4728575	T	C
1	rs3950181	0	4729655	T	C
1	rs423285	0	4730936	C	T
1	rs396112	0	4731180	G	A
1	rs3766977	0	4733358	T	G
1	rs874668	0	4733465	A	G
1	rs399377	0	4735235	T	C
1	rs874613	0	4735753	A	G
1	rs414909	0	4738101	T	C
1	rs12074406	0	4742841	A	G
1	rs9426506	0	4744236	T	C
1	rs11805709	0	4747454	T	C
1	rs875402	0	4750517	G	A
1	rs2235443	0	4751163	G	A
1	rs2411894	0	4752767	T	C
1	rs10915601	0	4757006	A	G
1	rs17345273	0	4759348	A	G
1	rs4654607	0	4761020	C	T
1	rs12752806	0	4766280	G	T
1	rs12410445	0	4767710	G	T
1	rs2206075	0	4771678	T	C
1	rs10799262	0	4772431	G	A
1	rs10915612	0	4772916	A	G
1	rs10915613	0	4774365	G	A
1	rs1120120	0	4778731	C	T
1	rs10915616	0	4780340	C	T
1	rs12122126	0	4781127	T	C
1	rs1883345	0	4782516	G	A
1	rs7516549	0	4785317	A	G
1	rs10915621	0	4785546	C	T
1	rs12026226	0	4787770	A	C
1	rs2181699	0	4787872	T	G
1	rs2025378	0	4791596	T	C
1	rs12742986	0	4794004	T	C
1	rs4654461	0	4794660	T	C
1	rs7527319	0	4801597	C	A
1	rs10915626	0	4806643	A	G
1	rs6683849	0	4808761	A	G
1	rs6426440	0	4814770	C	A
1	rs1535734	0	4816766	A	G
1	rs2898848	0	4817128	G	A
1	rs2209165	0	4817320	C	T
1	rs10915644	0	4827658	C	T
1	rs10915645	0	4828047	G	T
1	rs12567053	0	4828728	T	C
1	rs1886112	0	4830041	T	C
1	rs12094945	0	4833014	G	T
1	rs10489136	0	4833095	A	G
1	rs10489138	0	4833927	T	C
1	rs12094634	0	4838858	G	A
1	rs942248	0	4839426	G	A
1	rs1544062	0	4851649	A	C
1	rs4654619	0	4852515	C	A
1	rs6664880	0	4852648	G	A
1	rs4654465	0	4854635	A	C
1	rs6426446	0	4855722	C	T
1	rs12026056	0	4858133	T	C
1	rs2031246	0	4859646	A	G
1	rs1998542	0	4860771	G	A
1	rs1980722	0	4863865	C	T
1	rs17345545	0	4865012	C	A
1	rs4654468	0	4865491	C	T
1	rs6678459	0	4868388	T	C
1	rs10753392	0	4869610	G	A
1	rs10753394	0	4869802	C	T
1	rs10915668	0	4873161	T	C
1	rs10915670	0	4875277	A	G
1	rs10157835	0	4875425	G	A
1	rs12035499	0	4880552	A	G
1	rs11585268	0	4880967	T	C
1	rs942245	0	4881363	G	A
1	rs2898850	0	4881467	T	C
1	rs4141867	0	4883658	C	T
1	rs6702564	0	4883885	A	G
1	rs2093763	0	4884997	A	G
1	rs6675013	0	4885117	C	T
1	rs6666453	0	4887284	G	T
1	rs11584727	0	4888122	A	G
1	rs10799275	0	4888166	C	T
1	rs2898853	0	4892064	C	T
1	rs12409253	0	4894312	A	G
1	rs10915683	0	4896045	G	A
1	rs4654470	0	4896086	G	A
1	rs12040043	0	4896632	A	G
1	rs9426467	0	4897223	G	A
1	rs9426468	0	4898245	G	A
1	rs4654471	0	4899946	C	T
1	rs10915295	0	4901348	G	T
1	rs17349719	0	4901669	G	A
1	rs12042532	0	4901913	G	T
1	rs7555212	0	4902227	C	T
1	rs6426367	0	4902317	G	T
1	rs6669905	0	4902573	T	C
1	rs9286971	0	4903364	G	A
1	rs10915297	0	4910002	C	T
1	rs12411011	0	4911170	A	G
1	rs7522655	0	4911898	C	T
1	rs12410485	0	4912215	C	T
1	rs6692780	0	4914443	T	C
1	rs6656223	0	4915704	G	A
1	rs12029491	0	4917512	T	C
1	rs12126932	0	4919413	T	C
1	rs10799145	0	4921060	G	T
1	rs12754637	0	4923181	A	G
1	rs6702660	0	4923290	A	G
1	rs3128678	0	4925039	A	G
1	rs6426375	0	4927339	A	C
1	rs10799149	0	4931239	A	G
1	rs7518523	0	4931421	G	A
1	rs7535462	0	4933521	A	G
1	rs6665175	0	4935797	T	C
1	rs12757902	0	4936094	A	G
1	rs6666330	0	4937672	G	A
1	rs12739724	0	4937911	A	G
1	rs6657381	0	4938953	T	C
1	rs1563791	0	4943594	C	A
1	rs7365286	0	4947023	T	C
1	rs10737392	0	4948794	A	C
1	rs12725971	0	4951092	G	A
1	rs6683624	0	4951570	T	C
1	rs12116428	0	4954210	T	C
1	rs12123277	0	4965556	A	C
1	rs1380470	0	4965577	A	G
1	rs9662885	0	4966065	T	G
1	rs10915310	0	4968070	G	A
1	rs12047764	0	4977412	C	T
1	rs10915315	0	4978209	G	A
1	rs10915317	0	4980926	C	T
1	rs2334259	0	4981880	G	A
1	rs1459765	0	4987922	T	C
1	rs2169089	0	4988477	A	G
1	rs720318	0	4988854	A	G
1	rs1459764	0	4990575	C	T
1	rs9439507	0	4990857	G	A
1	rs1459762	0	4995722	T	C
1	rs1459761	0	5000551	G	A
1	rs4949162	0	5000743	G	A
1	rs10915324	0	5003481	G	A
1	rs1459760	0	5003897	G	A
1	rs10799157	0	5013771	A	C
1	rs10915329	0	5013962	T	C
1	rs10915330	0	5017275	G	A
1	rs1563792	0	5024719	G	A
1	rs1380471	0	5024883	C	G
1	rs12136845	0	5026133	G	A
1	rs922123	0	5036504	C	T
1	rs11590026	0	5040086	A	G
1	rs3128687	0	5041153	G	T
1	rs3128689	0	5041500	C	A
1	rs10915341	0	5042412	G	T
1	rs12047111	0	5042644	G	A
1	rs2334263	0	5042678	C	T
1	rs6680801	0	5044926	A	G
1	rs3101214	0	5050394	G	A
1	rs3101213	0	5050626	A	G
1	rs2290849	0	5051105	T	C
1	rs12121092	0	5052019	T	G
1	rs12402345	0	5053178	C	T
1	rs2242157	0	5060522	G	T
1	rs1459766	0	5060591	T	G
1	rs2169090	0	5064284	T	C
1	rs10733013	0	5068523	T	C
1	rs2722784	0	5069164	C	A
1	rs7513590	0	5070572	G	A
1	rs2611423	0	5073664	C	A
1	rs10737396	0	5081475	T	C
1	rs4313443	0	5083733	T	C
1	rs2722793	0	5083937	G	T
1	rs6674378	0	5086107	G	T
1	rs17374719	0	5089502	G	A
1	rs10492923	0	5092886	G	A
1	rs16840020	0	5094064	T	C
1	rs12409689	0	5095111	C	T
1	rs10492925	0	5095231	C	T
1	rs9439506	0	5096599	G	A
1	rs10799173	0	5097837	C	T
1	rs6681359	0	5100592	C	T
1	rs12743573	0	5104024	A	G
1	rs12121369	0	5109984	A	C
1	rs10753353	0	5110994	T	C
1	rs10799174	0	5117504	A	G
1	rs9439511	0	5118461	T	C
1	rs4512698	0	5125012	A	G
1	rs6690311	0	5126548	A	G
1	rs12026977	0	5131030	C	T
1	rs4394703	0	5131752	C	A
1	rs9286977	0	5133144	A	C
1	rs7545119	0	5134195	C	A
1	rs6698702	0	5135970	T	C
1	rs6658613	0	5137291	G	A
1	rs10915371	0	5138733	G	A
1	rs7547229	0	5140071	T	C
1	rs4641339	0	5143708	A	G
1	rs17366838	0	5146486	T	G
1	rs6669501	0	5146701	T	C
1	rs10492930	0	5146942	G	A
1	rs10492931	0	5147215	A	G
1	rs17375504	0	5151429	T	G
1	rs12083008	0	5153392	C	T
1	rs7536712	0	5153524	T	C
1	rs7528871	0	5158955	A	C
1	rs12136793	0	5160617	C	T
1	rs2679218	0	5162761	C	T
1	rs2722786	0	5164088	A	G
1	rs12043987	0	5164557	G	A
1	rs10915379	0	5169100	G	A
1	rs12140099	0	5170137	G	A
1	rs2883104	0	5177299	T	C
1	rs16840183	0	5180362	G	T
1	rs7549461	0	5180977	A	C
1	rs16840193	0	5182587	A	G
1	rs938962	0	5183802	T	C
1	rs4259664	0	5186968	G	T
1	rs677735	0	5195036	A	G
1	rs2353169	0	5196704	C	T
1	rs473104	0	5197705	A	G
1	rs12026938	0	5198350	A	G
1	rs551536	0	5198919	T	C
1	rs480807	0	5203231	G	A
1	rs673451	0	5205224	T	G
1	rs12125074	0	5206700	G	A
1	rs521430	0	5206936	T	C
1	rs640254	0	5208405	G	A
1	rs7534404	0	5209115	A	G
1	rs12135834	0	5209527	C	T
1	rs4465222	0	5210118	T	C
1	rs580309	0	5211912	C	T
1	rs4475768	0	5212025	G	T
1	rs670971	0	5212168	A	G
1	rs16840267	0	5212550	T	C
1	rs6703948	0	5213305	A	C
1	rs12091281	0	5214597	T	C
1	rs16840289	0	5215341	C	T
1	rs4847582	0	5217931	G	C
1	rs4847581	0	5218042	T	A
1	rs12089315	0	5218412	T	C
1	rs632798	0	5220394	A	G
1	rs630153	0	5220999	A	G
1	rs499416	0	5224091	T	C
1	rs12139398	0	5225584	T	G
1	rs536995	0	5225910	T	C
1	rs2945621	0	5227620	C	T
1	rs682425	0	5230617	A	C
1	rs11808981	0	5233200	C	T
1	rs11800907	0	5233244	T	C
1	rs12732868	0	5234497	G	T
1	rs12747870	0	5234751	T	C
1	rs4847576	0	5235459	C	T
1	rs490606	0	5237704	A	G
1	rs10492935	0	5241092	G	A
1	rs17423547	0	5241324	C	T
1	rs12141954	0	5242155	G	A
1	rs604664	0	5242892	T	C
1	rs557477	0	5246334	G	T
1	rs560335	0	5246660	T	G
1	rs561303	0	5246784	A	C
1	rs565941	0	5247299	A	G
1	rs665471	0	5247317	C	T
1	rs478357	0	5247487	T	C
1	rs678476	0	5247839	A	C
1	rs4417082	0	5248130	A	G
1	rs10915406	0	5249476	A	G
1	rs10753360	0	5253754	T	C
1	rs912988	0	5254704	T	C
1	rs10799191	0	5256467	A	C
1	rs9439550	0	5257031	C	A
1	rs912991	0	5258244	G	A
1	rs11579529	0	5259358	A	G
1	rs11579000	0	5262205	G	A
1	rs4847571	0	5269922	A	G
1	rs12040942	0	5271019	C	A
1	rs5026665	0	5274800	G	A
1	rs5026664	0	5274831	T	G
1	rs10799193	0	5274948	T	G
1	rs2148210	0	5278276	G	A
1	rs4847569	0	5279484	T	C
1	rs1570964	0	5284018	A	G
1	rs11576325	0	5290332	T	C
1	rs9439531	0	5291357	T	G
1	rs11589810	0	5294984	A	G
1	rs9439570	0	5295270	T	C
1	rs912993	0	5295856	A	G
1	rs1033958	0	5301240	G	A
1	rs1326005	0	5303445	A	G
1	rs4129058	0	5310402	C	T
1	rs12738923	0	5315744	T	C
1	rs7364349	0	5321393	A	G
1	rs6681674	0	5324234	C	T
1	rs11583605	0	5324969	A	C
1	rs11801594	0	5325970	T	C
1	rs11801490	0	5386524	G	A
1	rs11584808	0	5386860	C	T
1	rs11578764	0	5386883	G	A
1	rs7368252	0	5386919	T	C
1	rs7418357	0	5394104	A	G
1	rs7366321	0	5396395	C	T
1	rs11587457	0	5397846	C	G
1	rs11576458	0	5398168	T	C
1	rs11576460	0	5398185	G	C
1	rs11260646	0	5401174	G	A
1	rs3924260	0	5402448	C	A
1	rs3922826	0	5407764	G	T
1	rs12735700	0	5412454	T	G
1	rs7415936	0	5414088	A	G
1	rs10907211	0	5414630	A	C
1	rs10907214	0	5427140	A	G
1	rs12562483	0	5427597	C	T
1	rs12065301	0	5428781	G	A
1	rs7513309	0	5434580	C	T
1	rs11260694	0	5436781	T	C
1	rs12568815	0	5444278	T	C
1	rs11260696	0	5444641	C	T
1	rs6672325	0	5448034	G	A
1	rs7536506	0	5451104	G	A
1	rs7414864	0	5456913	T	G
1	rs12023817	0	5459309	A	C
1	rs1004125	0	5463394	A	C
1	rs2012852	0	5463792	C	A
1	rs10796404	0	5465256	A	G
1	rs17345621	0	5467983	G	T
1	rs9729637	0	5468039	T	G
1	rs9786944	0	5471099	A	G
1	rs11260698	0	5472112	T	C
1	rs12120052	0	5473820	A	G
1	rs10907219	0	5476057	T	C
1	rs9662668	0	5476636	G	A
1	rs2071953	0	5477728	G	A
1	rs2071956	0	5478006	C	T
1	rs2071959	0	5478654	A	G
1	rs10796408	0	5481836	G	A
1	rs1573738	0	5483816	C	T
1	rs9661310	0	5483999	A	G
1	rs17028133	0	5484956	G	A
1	rs9659669	0	5485986	G	A
1	rs916374	0	5487704	G	A
1	rs12027231	0	5488881	A	G
1	rs12128558	0	5492078	A	C
1	rs9729649	0	5494891	A	G
1	rs10796400	0	5502779	G	A
1	rs959873	0	5509017	G	T
1	rs10737109	0	5515009	G	A
1	rs2153900	0	5517324	A	G
1	rs1342691	0	5519656	A	G
1	rs12087663	0	5520134	A	G
1	rs1418630	0	5520342	T	C
1	rs7515958	0	5526437	G	A
1	rs11799884	0	5529057	C	T
1	rs1935764	0	5538111	A	G
1	rs1935762	0	5539417	G	A
1	rs11803192	0	5546270	C	T
1	rs6679096	0	5548075	C	A
1	rs6673119	0	5548153	C	T
1	rs9439614	0	5548681	T	C
1	rs4845835	0	5550499	A	C
1	rs2891080	0	5552179	C	T
1	rs11260648	0	5557877	T	C
1	rs7522344	0	5557903	C	A
1	rs1775403	0	5559319	G	A
1	rs11582317	0	5560155	A	G
1	rs12080410	0	5561260	G	C
1	rs1775421	0	5564169	T	G
1	rs1775420	0	5564506	C	T
1	rs1818038	0	5565098	A	G
1	rs1695645	0	5566345	C	T
1	rs10907200	0	5568589	T	C
1	rs12036552	0	5568789	A	G
1	rs1775416	0	5568851	A	G
1	rs12407564	0	5568944	T	C
1	rs2382638	0	5572527	A	G
1	rs4845807	0	5576131	A	G
1	rs13376100	0	5578656	T	C
1	rs1775415	0	5580388	G	T
1	rs1775414	0	5580691	G	A
1	rs10907201	0	5580854	G	A
1	rs950601	0	5582174	T	G
1	rs770685	0	5588100	G	A
1	rs11260661	0	5594080	C	G
1	rs707582	0	5594373	G	A
1	rs770718	0	5597021	T	C
1	rs11260662	0	5597631	T	G
1	rs1316481	0	5598061	T	C
1	rs17459914	0	5599240	C	G
1	rs1775395	0	5600362	T	C
1	rs10907205	0	5601809	A	G
1	rs9439603	0	5602028	A	G
1	rs9439587	0	5602395	A	G
1	rs9329417	0	5602959	T	C
1	rs10157819	0	5603159	G	A
1	rs9439605	0	5603395	A	G
1	rs12143743	0	5606094	T	G
1	rs945322	0	5606888	C	A
1	rs12145625	0	5607375	A	G
1	rs4845793	0	5609502	A	G
1	rs770679	0	5610943	G	A
1	rs770683	0	5612289	A	G
1	rs17028422	0	5614374	G	T
1	rs1855786	0	5615315	C	T
1	rs12119911	0	5616797	A	G
1	rs12029598	0	5618632	C	T
1	rs17426695	0	5619012	A	G
1	rs17028442	0	5619138	G	T
1	rs6670965	0	5619264	A	G
1	rs10492947	0	5622062	A	C
1	rs11260666	0	5622221	A	G
1	rs10465911	0	5622997	T	C
1	rs6690868	0	5623910	C	T
1	rs17028491	0	5626139	A	G
1	rs4845811	0	5626802	T	C
1	rs17028511	0	5627423	G	A
1	rs971816	0	5629678	A	C
1	rs971814	0	5629749	A	G
1	rs4845812	0	5630403	T	C
1	rs1499395	0	5630525	A	G
1	rs709184	0	5632420	A	G
1	rs707590	0	5635418	A	G
1	rs11260671	0	5639975	C	T
1	rs1763321	0	5640535	T	C
1	rs1763323	0	5641336	T	G
1	rs771073	0	5641929	T	C
1	rs770721	0	5644992	A	G
1	rs770720	0	5645852	T	C
1	rs973978	0	5645963	G	A
1	rs707580	0	5647527	C	T
1	rs771071	0	5655060	A	G
1	rs1081454	0	5656600	G	T
1	rs707593	0	5659269	A	G
1	rs770701	0	5666096	G	A
1	rs770702	0	5667508	C	T
1	rs10492949	0	5667550	C	A
1	rs770703	0	5667926	G	A
1	rs770706	0	5669960	G	A
1	rs1278832	0	5671198	C	T
1	rs709188	0	5671670	A	G
1	rs2649069	0	5672600	G	A
1	rs2649071	0	5675937	G	A
1	rs7521197	0	5681359	C	T
1	rs770713	0	5683616	A	G
1	rs796396	0	5687466	G	A
1	rs770693	0	5687940	T	C
1	rs873982	0	5692852	C	A
1	rs770698	0	5695578	G	C
1	rs904534	0	5700044	T	C
1	rs904532	0	5700507	G	A
1	rs2244632	0	5703284	G	A
1	rs10907212	0	5705308	A	G
1	rs2649086	0	5705356	T	C
1	rs2842262	0	5708159	C	T
1	rs2842258	0	5713085	G	A
1	rs2842257	0	5713242	G	A
1	rs12738264	0	5716342	A	G
1	rs2842256	0	5717165	C	T
1	rs17028719	0	5717595	G	A
1	rs2133496	0	5723491	A	G
1	rs1875032	0	5724282	A	G
1	rs11260682	0	5728192	C	T
1	rs924378	0	5728936	G	C
1	rs4433399	0	5733711	A	C
1	rs17429690	0	5736722	A	G
1	rs12060804	0	5736741	G	A
1	rs9727522	0	5741140	G	A
1	rs12064304	0	5745956	T	C
1	rs12076190	0	5751626	C	T
1	rs4129514	0	5754188	A	G
1	rs17028791	0	5757024	A	G
1	rs7413085	0	5769498	C	T
1	rs7414479	0	5775537	A	C
1	rs7551419	0	5779630	G	A
1	rs7541037	0	5780033	T	C
1	rs7537497	0	5784588	T	C
1	rs9308476	0	5803053	C	A
1	rs9661839	0	5804866	T	C
1	rs11121039	0	5816038	T	C
1	rs1698976	0	5823382	T	C
1	rs11590577	0	5824610	A	G
1	rs11579676	0	5824673	T	C
1	rs11590626	0	5824901	A	G
1	rs9729215	0	5825014	A	G
1	rs525289	0	5825820	C	T
1	rs1624858	0	5827305	C	T
1	rs4845825	0	5827331	A	C
1	rs1765719	0	5828516	G	T
1	rs506776	0	5828924	T	C
1	rs1287616	0	5831320	C	T
1	rs11121402	0	5831381	T	C
1	rs548726	0	5836208	T	C
1	rs10157281	0	5838249	A	G
1	rs11121600	0	5843629	A	C
1	rs12121542	0	5844143	C	A
1	rs11121605	0	5844172	A	T
1	rs12133533	0	5845421	A	C
1	rs11121648	0	5846375	T	G
1	rs1287635	0	5847333	C	T
1	rs1287634	0	5847958	A	G
1	rs489933	0	5848388	T	C
1	rs12122894	0	5848455	A	G
1	rs12737596	0	5848542	C	T
1	rs555164	0	5849094	C	T
1	rs12122135	0	5849618	G	A
1	rs2297791	0	5850325	A	G
1	rs12405167	0	5852796	A	G
1	rs472651	0	5855104	T	C
1	rs868162	0	5856823	T	C
1	rs868163	0	5857077	A	G
1	rs1287638	0	5857424	C	T
1	rs1622955	0	5859678	T	C
1	rs3747992	0	5859755	A	G
1	rs3747990	0	5859914	T	C
1	rs3747988	0	5860000	C	A
1	rs11121915	0	5862131	T	G
1	rs12079601	0	5865334	A	G
1	rs12735231	0	5869030	A	G
1	rs2282281	0	5871264	G	A
1	rs9729880	0	5871451	T	C
1	rs11122097	0	5871533	T	C
1	rs12058375	0	5879496	A	C
1	rs7519953	0	5880176	G	A
1	rs11586334	0	5880996	C	T
1	rs2312464	0	5883090	G	A
1	rs11122125	0	5887766	G	A
1	rs12120967	0	5887968	T	C
1	rs3747987	0	5888706	T	C
1	rs9628989	0	5889273	T	C
1	rs12116997	0	5891832	A	G
1	rs6694744	0	5894042	A	G
1	rs11587302	0	5899612	A	G
1	rs7549324	0	5904631	A	G
1	rs7535806	0	5905701	A	G
1	rs7548619	0	5909903	A	G
1	rs2062784	0	5922716	C	T
1	rs10492950	0	5929159	T	C
1	rs551207	0	5930033	C	T
1	rs7555293	0	5937031	C	T
1	rs12132390	0	5940579	T	C
1	rs2011197	0	5942458	C	T
1	rs875574	0	5949754	C	A
1	rs2047811	0	5954440	T	G
1	rs11588889	0	5954531	C	A
1	rs4908458	0	5956560	T	C
1	rs10779685	0	5961841	T	C
1	rs806104	0	5965521	G	A
1	rs11120961	0	5966396	A	G
1	rs12142270	0	5968851	A	G
1	rs806111	0	5976217	G	T
1	rs1295101	0	5978755	G	A
1	rs1295099	0	5982024	G	A
1	rs531099	0	5986242	A	G
1	rs806114	0	5990227	C	G
1	rs546526	0	5993457	T	C
1	rs1295107	0	6001979	A	G
1	rs10399600	0	6002965	G	T
1	rs11121065	0	6010951	A	G
1	rs1295103	0	6011258	T	G
1	rs10218823	0	6012065	T	G
1	rs7552747	0	6016675	T	G
1	rs1295094	0	6017786	A	G
1	rs3761923	0	6020853	G	A
1	rs1295087	0	6022900	A	G
1	rs4908494	0	6023442	A	G
1	rs9662088	0	6024829	G	A
1	rs4908728	0	6025006	T	C
1	rs1295085	0	6030752	A	G
1	rs756096	0	6030964	A	C
1	rs6685332	0	6031760	A	G
1	rs12047044	0	6035240	T	G
1	rs3789553	0	6039758	G	A
1	rs4908752	0	6047671	T	G
1	rs17029103	0	6048569	G	A
1	rs6679367	0	6052422	T	C
1	rs3789543	0	6059990	T	G
1	rs1535033	0	6061636	A	G
1	rs3789541	0	6063912	A	G
1	rs12741018	0	6064041	G	A
1	rs2273042	0	6071709	A	G
1	rs3789530	0	6075993	T	C
1	rs3789529	0	6076112	G	A
1	rs1883769	0	6080580	C	T
1	rs3205229	0	6081149	A	G
1	rs3827728	0	6084994	G	A
1	rs3810993	0	6085170	G	A
1	rs3810991	0	6085220	T	C
1	rs3810990	0	6085232	T	C
1	rs2092507	0	6086995	A	G
1	rs12046716	0	6091998	T	C
1	rs2281303	0	6092940	T	C
[truncated: 841,969 more rows]
