# Supplementary material for: Performance of Genotype Imputation for Low Frequency and Rare Variants from the 1000 Genomes
Source: PLoS One. 2015 Jan 26;10(1):e0116487. doi: 10.1371/journal.pone.0116487 (PMC4306552; doi:10.1371/journal.pone.0116487)
Supplement: S1 File — (ZIP) [file pone.0116487.s005.zip › 1M.b36.fam]

NA1	NA1	0	0	2	-9
NA2	NA2	0	0	2	-9
NA3	NA3	0	0	2	-9
NA4	NA4	0	0	2	-9
NA5	NA5	0	0	2	-9
NA6	NA6	0	0	2	-9
NA7	NA7	0	0	2	-9
NA8	NA8	0	0	2	-9
NA9	NA9	0	0	2	-9
NA10	NA10	0	0	2	-9
NA11	NA11	0	0	2	-9
NA12	NA12	0	0	2	-9
NA13	NA13	0	0	2	-9
NA14	NA14	0	0	2	-9
NA15	NA15	0	0	2	-9
NA16	NA16	0	0	2	-9
NA17	NA17	0	0	2	-9
NA18	NA18	0	0	2	-9
NA19	NA19	0	0	2	-9
NA20	NA20	0	0	2	-9
NA21	NA21	0	0	2	-9
NA22	NA22	0	0	2	-9
NA23	NA23	0	0	2	-9
NA24	NA24	0	0	2	-9
NA25	NA25	0	0	2	-9
NA26	NA26	0	0	2	-9
NA27	NA27	0	0	2	-9
NA28	NA28	0	0	2	-9
NA29	NA29	0	0	2	-9
NA30	NA30	0	0	2	-9
NA31	NA31	0	0	2	-9
NA32	NA32	0	0	2	-9
NA33	NA33	0	0	2	-9
NA34	NA34	0	0	2	-9
NA35	NA35	0	0	2	-9
NA36	NA36	0	0	2	-9
NA37	NA37	0	0	2	-9
NA38	NA38	0	0	2	-9
NA39	NA39	0	0	2	-9
NA40	NA40	0	0	2	-9
NA41	NA41	0	0	2	-9
NA42	NA42	0	0	2	-9
NA43	NA43	0	0	2	-9
NA44	NA44	0	0	2	-9
NA45	NA45	0	0	2	-9
NA46	NA46	0	0	2	-9
NA47	NA47	0	0	2	-9
NA48	NA48	0	0	2	-9
NA49	NA49	0	0	2	-9
NA50	NA50	0	0	2	-9
NA51	NA51	0	0	2	-9
NA52	NA52	0	0	2	-9
NA53	NA53	0	0	2	-9
NA54	NA54	0	0	2	-9
NA55	NA55	0	0	2	-9
NA56	NA56	0	0	2	-9
NA57	NA57	0	0	2	-9
NA58	NA58	0	0	2	-9
NA59	NA59	0	0	2	-9
NA60	NA60	0	0	2	-9
NA61	NA61	0	0	2	-9
NA62	NA62	0	0	2	-9
NA63	NA63	0	0	2	-9
NA64	NA64	0	0	2	-9
NA65	NA65	0	0	2	-9
NA66	NA66	0	0	2	-9
NA67	NA67	0	0	2	-9
NA68	NA68	0	0	2	-9
NA69	NA69	0	0	2	-9
NA70	NA70	0	0	2	-9
NA71	NA71	0	0	2	-9
NA72	NA72	0	0	2	-9
NA73	NA73	0	0	2	-9
NA74	NA74	0	0	2	-9
NA75	NA75	0	0	2	-9
NA76	NA76	0	0	2	-9
NA77	NA77	0	0	2	-9
NA78	NA78	0	0	2	-9
NA79	NA79	0	0	2	-9
NA80	NA80	0	0	2	-9
NA81	NA81	0	0	2	-9
NA82	NA82	0	0	2	-9
NA83	NA83	0	0	2	-9
NA84	NA84	0	0	2	-9
NA85	NA85	0	0	2	-9
NA86	NA86	0	0	2	-9
NA87	NA87	0	0	2	-9
NA88	NA88	0	0	2	-9
NA89	NA89	0	0	2	-9
NA90	NA90	0	0	2	-9
NA91	NA91	0	0	2	-9
NA92	NA92	0	0	2	-9
NA93	NA93	0	0	2	-9
NA94	NA94	0	0	2	-9
NA95	NA95	0	0	2	-9
NA96	NA96	0	0	2	-9
NA97	NA97	0	0	2	-9
NA98	NA98	0	0	2	-9
NA99	NA99	0	0	2	-9
NA100	NA100	0	0	2	-9
NA101	NA101	0	0	2	-9
NA102	NA102	0	0	2	-9
NA103	NA103	0	0	2	-9
NA104	NA104	0	0	2	-9
NA105	NA105	0	0	2	-9
NA106	NA106	0	0	2	-9
NA107	NA107	0	0	2	-9
NA108	NA108	0	0	2	-9
NA109	NA109	0	0	2	-9
NA110	NA110	0	0	2	-9
NA111	NA111	0	0	2	-9
NA112	NA112	0	0	2	-9
NA113	NA113	0	0	2	-9
NA114	NA114	0	0	2	-9
NA115	NA115	0	0	2	-9
NA116	NA116	0	0	2	-9
NA117	NA117	0	0	2	-9
NA118	NA118	0	0	2	-9
NA119	NA119	0	0	2	-9
NA120	NA120	0	0	2	-9
NA121	NA121	0	0	2	-9
NA122	NA122	0	0	2	-9
NA123	NA123	0	0	2	-9
NA124	NA124	0	0	2	-9
NA125	NA125	0	0	2	-9
NA126	NA126	0	0	2	-9
NA127	NA127	0	0	2	-9
NA128	NA128	0	0	2	-9
NA129	NA129	0	0	2	-9
NA130	NA130	0	0	2	-9
NA131	NA131	0	0	2	-9
NA132	NA132	0	0	2	-9
NA133	NA133	0	0	2	-9
NA134	NA134	0	0	2	-9
NA135	NA135	0	0	2	-9
NA136	NA136	0	0	2	-9
NA137	NA137	0	0	2	-9
NA138	NA138	0	0	2	-9
NA139	NA139	0	0	2	-9
NA140	NA140	0	0	2	-9
NA141	NA141	0	0	2	-9
NA142	NA142	0	0	2	-9
NA143	NA143	0	0	2	-9
NA144	NA144	0	0	2	-9
NA145	NA145	0	0	2	-9
NA146	NA146	0	0	2	-9
NA147	NA147	0	0	2	-9
NA148	NA148	0	0	2	-9
NA149	NA149	0	0	2	-9
NA150	NA150	0	0	2	-9
NA151	NA151	0	0	2	-9
NA152	NA152	0	0	2	-9
NA153	NA153	0	0	2	-9
